# Supplementary material for: Interindividual variability in static apnoea performance is partly explained by genetic factors
Source: Exp Physiol. 2026 Jun 19;111(8):3718–30. doi: 10.1113/EP093374 (PMC13394558; doi:10.1113/EP093374)
Supplement: Supplementary file 1 — Supporting Information [file EPH-111-3718-s001.xlsx]

## Sheet: Sheet1
							Heart rate (bpm)							Stroke volume (ml)		Cardiac output (Q) (l/min)		Total peripheral resistance (mmhg*s/ml)		Systolic pressure (mmHg)		Diastolic pressure (mmHg)		Mean arterial pressure (mmHg)							Apnoea duration (s)						Blood lactate (mmol/l)
TWIN DATA		GENERAL CHARACTERISTICS					BASELINE	APNOEA 1	APNOEA 2	APNOEA 3	APNOEA 4	APNOEA 5	LONGEST APNOEA	BASELINE	LONGEST APNOEA	BASELINE	LONGEST APNOEA	BASELINE	LONGEST APNOEA	BASELINE	LONGEST APNOEA	BASELINE	LONGEST APNOEA	Baseline	APNOEA 1	APNOEA 2	APNOEA 3	APNOEA 4	APNOEA 5	LONGEST APNOEA	APNOEA 1	APNOEA 2	APNOEA 3	APNOEA 4	APNOEA 5	LONGEST APNOEA	Lactate	Lactate
Code	Twin pairs	Zygosity	Age (years)	Body mass (kg)	Height (cm)	FVC (L)	HR	end-apnoeic HR	end-apnoeic HR	end-apnoeic HR	end-apnoeic HR	end-apnoeic HR	end-apnoeic HR	SV	end-apnoeic SV	Q	end-apnoeic Q	TPR	end-apnoeic TPR	SP	end-apnoeic SP	DP	end-apnoeic DP	MAP	end-apnoeic MAP	end-apnoeic MAP	end-apnoeic MAP	end-apnoeic MAP	end-apnoeic MAP	end-apnoeic MAP	Duration (s)	Duration (s)	Duration (s)	Duration (s)	Duration (s)	Duration (s)	Baseline	3-min post
1a	1	MZ	33	82.6	178	7.41	68.2	49.4	37.1	37.1	37.2	42	42	90.7	94.7	6.2	3.9	0.85	1.61	120.4	151.7	69.3	93.5	87.5	90.4	102.2	103.1	105.7	117.3	117.3	31	56	57	62	79	79	0.7	0.5
1b	1	MZ	33	78.3	176	6.43	70	43.3	39	42.1	43.5	41.5	43.5	84.5	99.3	5.9	4.37	0.91	1.42	133	157.1	74.3	85.8	96.6	122.6	116.5	124.5	115.6	127	115.6	42	51	60	66	54	66	1.8	1.2
2a	2	MZ	18	70.8	179	6.28	74	57.6	63.3	78.6	73.6	72.1	72.1	109.8	74	8.08	5.4	0.64	1.32	118.7	149.9	76	114.6	93.2	103	108.8	121.4	119.5	130.5	130.5	76	81	97	113	124	124	1.5	2.3
2a	2	MZ	18	92.9	180	5.88	61.5	58.6	54.9	60.9	64.7	66.1	64.7	101.5	97.2	6.57	7.02	0.65	0.9	129.3	164.2	69.6	107.4	87.7	124.6	126.2	128	132	144.4	132	94	103	128	144	142	144	1	1.8
3a	3	MZ	20	67.8	171	5.33	80.3	76.7	62	62.6	58.1	62.4	58.1	97.3	83	7.84	5.03	0.62	1.55	129.1	208.5	70	130	92.3	112.4	134.9	150	160	141.9	160	83	87	120	129	107	129	1.5	2.2
3b	3	MZ	20	60.5	170	5.32	93.2	75	62.5	64	58	67.5	67.5	74.8	70.1	6.9	4.8	0.85	1.59	132.6	180.5	74.7	105.7	96	117.4	117.7	124.25	137.7	130	131	50	83	107	89	120	120	1	2
4a	4	MZ	28	66.3	173	5.71	83.4	61.6	58.2	57.1	61.3	57.8	57.8	86	60.5	7.2	3.52	0.72	1.78	112.4	147.8	58.6	97	79.5	112.7	112.8	108.2	119.6	116.9	116.9	20	30	45	39	48	48	2	2.3
4b	4	MZ	28	68.5	173	5.04	92.1	87.4	77.1	77.6	63.8	60	63.8	89.7	63.1	8.3	4	0.71	1.8	133.5	167.4	75.2	107.2	95.9	126	117.2	128.5	126.7	129.2	126.7	24	32	36	50	50	50	1.6	1.6
5a	5	MZ	33	94.2	178	7.13	80	68.3	67.75	70.5	70.5	77.4	77.4	117	80.4	9.3	6.2	0.5	1.05	135.9	166.1	87.9	121	106.3	128.2	128	132.4	131.9	139.7	139.7	54	70	87	90	102	102	0.9	0.8
5b	5	MZ	33	79.3	181	7.06	72.3	59.8	63.5	67.3	76.6	73.1	73.1	95.4	77.6	6.9	5.7	0.67	1.26	93.1	162.6	46.6	102.3	62	107.7	123.1	131.8	129.6	128.1	128.1	62	69	77	79	95	95	0.8	1.9
6a	6	MZ	20	74	177	5.14	89.7	57.5	56.2	62	67.6	63.7	62	97.4	92.7	8.6	5.7	0.6	1.07	141.1	157.3	76.1	93.3	101.1	128.6	124.4	117.8	121.7	128	117.8	79	84	90	86	83	90	1.5	1.8
6b	6	MZ	20	69.6	177	5.69	85	54.2	52.8	55.5	54.4	52	54.2	94.8	95.4	8	5.2	0.66	1.29	124.5	165.3	69.7	98.9	90.8	125.4	127.3	96.9	104.8	112.5	125.4	96	75	78	77	83	96	1.9	2.9
7a	7	MZ	20	71.9	181	5.75	78.6	48.8	40.1	48.5	49.6	49.5	49.5	82.4	80.4	6.4	4.08	0.89	2.22	146.9	244.5	69.3	120.1	97.9	135.5	147.5	144.2	156	171.3	171.3	40	73	74	84	90	90	1.2	1.4
7b	7	MZ	20	69.4	181	6.32	80.9	61.2	60.5	66.4	64	65	65	106.5	88.5	8.6	5.7	0.7	1.35	142.2	178	85.8	118.2	107.2	133.5	145	151.1	158.4	144.3	144.3	71	74	81	70	90	90	0.5	1.2
8a	8	MZ	27	90.4	174	5.72	70.3	49.1	47	51.3	52.1	50.7	50.7	108.3	109.3	7.6	5.5	0.62	1.28	130.1	188.4	65.4	104.6	87.6	128	132.4	133.4	135.4	139.4	139.4	76	100	113	136	150	150	0.6	1.6
8b	8	MZ	27	90.9	173	4.95	53.1	59.4	49.4	52.7	51.5	53.3	53.3	122	102.1	6.5	5.5	0.6	1.12	121.8	156.6	62	102.5	83.1	101.9	120.1	123.5	125.5	126.7	126.7	67	70	78	77	79	79	0.6	0.6
9a	9	MZ	24	76.2	174	4.87	69.6	77.1	65	64.5	63.9	65.7	65.7	95.1	71	6.6	4.7	0.79	1.38	137.4	160.9	83.4	108.8	103.1	124	130	127.5	132.25	128.6	128.6	49	69	74	77	88	88	1.1	1.1
9b	9	MZ	24	78.9	174	4.59	69	62.6	59.1	53.8	58.9	56.9	57	96.6	77	6.7	4.4	0.82	1.66	130.3	157	84.3	119.3	100.9	112.1	125.8	136.2	124.7	138	138	38	41	72	90	95	95	0.8	1.2
10a	10	MZ	23	73.3	175	5.45	87.2	62.7	41.4	60.3	65.5	70	70	87.5	81.7	8.1	5.9	0.67	1.4	129.8	186	91.6	131.2	108.6	144.4	140.7	148	155.9	156.2	156.2	159	188	201	224	247	247	1.6	1.8
10b	10	MZ	23	65.3	174	4.79	78.5	40.5	56.4	53.4		60.7	60.7	81	69.2	6.5	4.4	1.12	2.23	142.7	232.4	92.4	141	114.7	149.1	176.2	166.8	159.6	179	179	168	249	282	296	296	296	2	2
11a	11	MZ	22	84.6	181	5.96	77.4	65.1	67.3	71.5	79.2	81.4	81.4	114.9	81.33	9.02	6.97	0.64	1.2	128	156.3	81.6	115	99.7	133	124.8	128.3	124.8	134	134	105	134	158	179	198	198	1
11b	11	MZ	22	82.3	182	6.38	76.8	57.2	54.3	53.1	60.3	62	62	116.2	101.5	8.9	6.3	0.69	1.34	134.5	187	80	117.7	100.3	138	133.2	139.5	132.9	146.3	146.3	98	119	123	114	158	158	1
12a	12	MZ	29	83.6	179	6.75	72.3	61.3	63.8	68.3	72.2	79.2	79.2	123	95.9	8.9	7.6	0.52	1	134.7	194.8	71.7	121.6	93.9	121.8	129.6	138.3	142.4	151	151	75	90	105	114	125	125	1.1	1
12b	12	MZ	29	77.7	178	6.5	81.6	61.4	58.5	64.6	71.1	67.6	67.6	102.8	82.3	8.3	5.7	0.57	1.18	122.2	160	75.3	112.7	91.4	110.9	117.4	126.5	133.9	131.9	131.9	64	76	92	97	112	112	1	1
13a	13	DZ	25	80.9	179	5.82	73.9	59.4	59.2	69.1	69	71.3	71.3	96.4	73	7.1	5.1	0.78	1.64	125.6	185.1	75.5	120.5	95.9	139.4	138	150.5	142.5	146	146	102	120	130	142	143	143	1.6	1.3
13b	13	DZ	25	91.7	183	5.24	56.2	59.2	56.2	60.5	66	71.8	71.8	99.9	86	5.7	6.1	0.87	1.07	123.6	158.4	71.8	102.7	89.9	95.3	92.9	107.7	109	124.8	124.8	53	71	82	80	86	86	0.7	0.7
14a	14	DZ	19	75.2	179	7.81	56.2	46.5	41.2	47	51.5	40.8	40.8	120.9	127.2	6.8	8.2	0.79	1	144.9	209.7	75.5	115.2	101.7	148.5	138.5	141.8	142.3	153.7	153.7	59	68	76	99	122	122	2	2.5
14b	14	DZ	19	72.6	173	5.53	66.7	48.8	55.1	59	62	81.1	81.1	68.8	98.8	4.5	8	1.04	1.17	127	240.5	65.6	137.1	88.7	152.2	151	154.64	168.3	180.6	180.6	86	95	107	114	120	120	2	2.2
15a	15	DZ	24	67.5	170	5.06	76.8				68.3	69.6	69.6		86.5		6.06		1.18		154.8		96.5					120.1	125.4	125.4	52	60	61	64	67	67	1.3	1.7
15b	15	DZ	24	68.8	169	4.95	85.3	64.9	71.5	70.8	75.5	84	84		58.2		4.9		1.54	169.3	139.9	87	74.7	122.6	168.5	167.9	157	120.7	106.2	106.2	72	89	83	111	121	121	1.4	2.3
16a	16	DZ	21	72.7	170	6.09	69.2	60.3	61.8	68.6	81.3	84.9	85	63.4	87.1	4.6	7.6	1.23	1.05	124.8	182.1	72.2	103.2	89.8	135.3	137	139	136.6	140.7	140.7	133	189	217	232	236	236	1.5	1.5
16b	16	DZ	21	71.7	169	5.06	54.3	56.7	81.9	85.8	91	103.3	103.3	84.6	108.1	4.5	11.2	0.96	0.68	127	204.9	70.2	116.9	91.2	127.9	160.8	152.8	147	156.7	156.7	77	134	137	155	197	197	1.8	1.3
17a	17	DZ	27	82	176	6.57	70.7	55.4	53.3	56.3	56.9	56.7	56.3	104.5	108.2	7.4	6.2	0.79	1.56	131	266.1	81	137.1	102.5	139.4	164	185.5	175	172.7	185.5	170	190	278	233	248	278
17b	17	DZ	27	71.4	181	5.79	80.2	61.7	59.2	46.6	60.3	59.8	59.8	77.8	90.8	6.2	5.49	0.78	1.21	114.3	153.6	73	100.3	89.3	118.4	121.4	120.1	117.2	125.1	125.1	76	78	100	80	118	118	2.1	2.1
18a	18	DZ	33	82.6	169	6.44	78.5	74	85.4	93	75.1	83	83	84.8	63.6	6.7	5.2	0.74	1.92	118.2	213.3	76.3	151.1	91.2	126.7	149.9	172.6	184.2	182.2	182.2	91	130	171	180	180	180	1.8	1.5
18b	18	DZ	33	81.9	180	5.82	66	51.9	52.2	53.1	55.2	55.5	55.5	76.2	58.2	5.03	3.2	1.16	2.54	138.8	186.1	95.1	137.4	112.6	126.4	126.6	138.9	145.9	159.6	159.6	43	53	49	52	86	86	1.2	1.7
19a	19	DZ	21	67.4	190	4.72	96.3			75.2	87.6	92.4	87.6	75.9	61.4	7.4	5.42	1.11	1.96	135.4	187.1	77.8	117.4	100.9			148.2	148.4	149	148.4	37	37	38	49	48	49	1.2	1.2
19b	19	DZ	21	68.5	175	4.4	88	108.3	59.7	59.2	67.8	71.3	59.2	105.1	107.7	9.2	6.4	0.57	1.09	128.6	173.8	69.2	95.6	94.9	122.3	137.5	129.6	135	136.4	129.6	18	37	42	40	40	42	1.2	1.4
20a	20	DZ	28	100.1	180	5.81	90.4	56.5	57.9	61.5	67.6	60.2	60.2	139.4	116.1	12.5	6.95	0.41	1.19	145.6	241.6	81.3	140.3	107.4	150.9	154.5	151.4	162	181.1	181.1	90	107	122	143	151	151	2.1	2.3
20b	20	DZ	28	81.1	180	5.95	100.3	87.4		100.6	103.1	89.8	100.6	99.6	90.6	9.9	9.16	0.65	0.99	157.8	236	84.1	126	111.9	168.8		171	177	163.3	171	93	115	139	124	72	139	1.4	2.3
21a	21	DZ	20	80.4	185	5.62	73.9	57.9	57.4	57.6	61.6	63.1	63.1	106.5	89.8	7.8	5.6	0.85	1.46	145.9	180	93.9	123	114.2	149.7	139.2	139	149.8	148.1	148.1	61	74	89	92	97	97	2	2
21b	21	DZ	20	88	194	7.93	81	58	65.7	65.6	97.2	75.8	75.8	106.6	77.5	8.5	8.1	0.82	1.62	128.1	211.2	78.6	141.4	101.5	152.8	156.6	168.3	183.7	169.5	169.5	85	97	120	144	158	158	1.7	1.9
22a	22	DZ	29	79	177	6.61	72.1	67.6	62.5	73.5	77	73.4	73.5	116.2	129.6	8.3	10	0.64	0.93	137	235.5	81	127	103.6	159.9	174.7	171.6	165.8	161	171.6	103	145	183	176	175	183	0.6	0.5
22b	22	DZ	29	75.6	174	6.46	66.3	49.2	47	57.4	48.7	60.8	60.8	95.8	79.7	6.7	4.8	0.94	1.57	118.4	154.8	75.3	104.3	94.2	117.4	117.7	122.5	115.7	126.5	126.5	67	106	144	81	157	157	1.4	2.6
